# Supplementary material for: Monocyte-driven IFN and TNF programs orchestrate inflammatory networks in antisynthetase syndrome-associated interstitial lung disease
Source: Front Immunol. 2025 Oct 23;16:1652999. doi: 10.3389/fimmu.2025.1652999 (PMC12589074; doi:10.3389/fimmu.2025.1652999)
Supplement: Supplementary Table 1 — Clinical manifestations and laboratory characteristics of the three ASS-ILD patients in the discovery cohort. [file Table1.xlsx]

## Sheet: Sheet1
Supplementary Table 1 Clinical manifestations and laboratory features of patients with ASS-ILD
	ASS1	ASS2	ASS3
Age, years	67	74	65
gender	female	female	male
Myositis	positive	positive	positive
ILD	positive	positive	positive
Mechanic’s hands	positive	positive	positive
Fever	negative	negative	negative
Arthritis	positive	positive	positive
Raynaud’s phenomenon	negative	negative	negative
Gottron’s sign	negative	negative	negative
positive myositis-specific autoantibodies (MSA)	anti Jo-1	anti PL-12	anti PL-12
White blood cells, × 10⁹/L	15.17	8.46	10.97
Neutrophils, × 10⁹/L	10.3	6.9	9
Lymphocytes, × 10⁹/L	3	1	1.5
Aspartate aminotransferase, U/L	31	20	52
Lactate dehydrogenase, U/L	387	293	499
Creatine kinase, U/L	308	233	578
Erythrocyte sedimentation rate, mm/h	23	32	26
Serum ferritin, ng/mL	419.7	398.4	379.6
anti-nulcear antibody	negative	positive	negative
Anti Ro-52	positive	positive	positive
