# Supplementary material for: Monocyte-driven IFN and TNF programs orchestrate inflammatory networks in antisynthetase syndrome-associated interstitial lung disease
Source: Front Immunol. 2025 Oct 23;16:1652999. doi: 10.3389/fimmu.2025.1652999 (PMC12589074; doi:10.3389/fimmu.2025.1652999)
Supplement: Supplementary Table 2 — List of interferon-stimulated genes (ISGs) curated from the Interferome database used for AUCell scoring. [file Table2.xlsx]

## Sheet: ISGs
Supplementary Table 2 Interferon-stimulated genes (ISGs) based on the Interferome database
Ensembl Id	Gene Name	Description	Entrez	Genbank	UniGene
ENSG00000221625	AC013283.1
ENSG00000213492	AC092661.2
ENSG00000161533	ACOX1	acyl-CoA oxidase 1, palmitoyl [Source:HGNC Symbol;Acc:119]	51		Hs.618977
ENSG00000167107	ACSF2	acyl-CoA synthetase family member 2 [Source:HGNC Symbol;Acc:26101]	80221	BAG58247	Hs.704008
ENSG00000267120	AD000671.6	Uncharacterized protein [Source:UniProtKB/TrEMBL;Acc:M0R2N4]
ENSG00000184060	ADAP2	ArfGAP with dual PH domains 2 [Source:HGNC Symbol;Acc:16487]	55803	ABB90599	Hs.628547
ENSG00000116863	ADPRHL2	ADP-ribosylhydrolase like 2 [Source:HGNC Symbol;Acc:21304]	54936	BAG58267	Hs.18021
ENSG00000092847	AGO1	argonaute RISC catalytic component 1 [Source:HGNC Symbol;Acc:3262]	26523	AAF00068	Hs.656677
ENSG00000124942	AHNAK	AHNAK nucleoprotein [Source:HGNC Symbol;Acc:347]	79026	AAH00926	Hs.703348
ENSG00000186063	AIDA	axin interactor, dorsalization associated [Source:HGNC Symbol;Acc:25761]	64853		Hs.743777
ENSG00000163568	AIM2	absent in melanoma 2 [Source:HGNC Symbol;Acc:357]	9447		Hs.733411
ENSG00000116194	ANGPTL1	angiopoietin-like 1 [Source:HGNC Symbol;Acc:489]	9068		Hs.660962
ENSG00000151150	ANK3	ankyrin 3, node of Ranvier (ankyrin G) [Source:HGNC Symbol;Acc:494]	288	BAF85616	Hs.731403
ENSG00000128394	APOBEC3F	apolipoprotein B mRNA editing enzyme, catalytic polypeptide-like 3F [Source:HGNC Symbol;Acc:17356]	200316	BAG57929	Hs.659809
ENSG00000239713	APOBEC3G	apolipoprotein B mRNA editing enzyme, catalytic polypeptide-like 3G [Source:HGNC Symbol;Acc:17357]	60489	ACB72734
ENSG00000047365	ARAP2	ArfGAP with RhoGAP domain, ankyrin repeat and PH domain 2 [Source:HGNC Symbol;Acc:16924]	116984		Hs.739008
ENSG00000145819	ARHGAP26	Rho GTPase activating protein 26 [Source:HGNC Symbol;Acc:17073]	23092	ADI49692	Hs.713808
ENSG00000133794	ARNTL	aryl hydrocarbon receptor nuclear translocator-like [Source:HGNC Symbol;Acc:701]	406	BAA19968	Hs.65734
ENSG00000145246	ATP10D	ATPase, class V, type 10D [Source:HGNC Symbol;Acc:13549]	57205		Hs.437241
ENSG00000124406	ATP8A1	ATPase, aminophospholipid transporter (APLT), class I, type 8A, member 1 [Source:HGNC Symbol;Acc:13531]	10396	AAH20943	Hs.435052
ENSG00000088812	ATRN	attractin [Source:HGNC Symbol;Acc:885]	8455	AAF72881	Hs.705193
ENSG00000163512	AZI2	5-azacytidine induced 2 [Source:HGNC Symbol;Acc:24002]	64343	AAO05967	Hs.714670
ENSG00000198604	BAZ1A	bromodomain adjacent to zinc finger domain, 1A [Source:HGNC Symbol;Acc:960]	11177		Hs.629054
ENSG00000114439	BBX	bobby sox homolog (Drosophila) [Source:HGNC Symbol;Acc:14422]	56987	AAI31719	Hs.626538
ENSG00000099968	BCL2L13	BCL2-like 13 (apoptosis facilitator) [Source:HGNC Symbol;Acc:17164]	23786	BAH11724	Hs.743849
ENSG00000023445	BIRC3	baculoviral IAP repeat containing 3 [Source:HGNC Symbol;Acc:591]	330		Hs.732738
ENSG00000106605	BLVRA	biliverdin reductase A [Source:HGNC Symbol;Acc:1062]	644
ENSG00000026950	BTN3A1	butyrophilin, subfamily 3, member A1 [Source:HGNC Symbol;Acc:1138]	11119		Hs.628564
ENSG00000197536	C5orf56	chromosome 5 open reading frame 56 [Source:HGNC Symbol;Acc:33838]
ENSG00000112308	C6orf62	chromosome 6 open reading frame 62 [Source:HGNC Symbol;Acc:20998]	81688	BAG63189	Hs.744857
ENSG00000270024	C8orf44-SGK3	C8orf44-SGK3 readthrough [Source:HGNC Symbol;Acc:48354]	23678	CAG38818
ENSG00000204397	CARD16	caspase recruitment domain family, member 16 [Source:HGNC Symbol;Acc:33701]	114769		Hs.348365
ENSG00000137752	CASP1	caspase 1, apoptosis-related cysteine peptidase [Source:HGNC Symbol;Acc:1499]	834	BAG62650	Hs.2490
ENSG00000196954	CASP4	caspase 4, apoptosis-related cysteine peptidase [Source:HGNC Symbol;Acc:1505]	837		Hs.682353
ENSG00000064012	CASP8	caspase 8, apoptosis-related cysteine peptidase [Source:HGNC Symbol;Acc:1509]	841		Hs.715120
ENSG00000121691	CAT	catalase [Source:HGNC Symbol;Acc:1516]	847	AAH27300	Hs.502302
ENSG00000112576	CCND3	cyclin D3 [Source:HGNC Symbol;Acc:1585]	896		Hs.597485
ENSG00000166946	CCNDBP1	cyclin D-type binding-protein 1 [Source:HGNC Symbol;Acc:1587]	23582		Hs.723766
ENSG00000163823	CCR1	chemokine (C-C motif) receptor 1 [Source:HGNC Symbol;Acc:1602]	1230	AAV38711	Hs.610546
ENSG00000198087	CD2AP	CD2-associated protein [Source:HGNC Symbol;Acc:14258]	23607	AAD34595	Hs.485518
ENSG00000135218	CD36	CD36 molecule (thrombospondin receptor) [Source:HGNC Symbol;Acc:1663]	948	ADI80545	Hs.736825
ENSG00000004468	CD38	CD38 molecule [Source:HGNC Symbol;Acc:1667]	952		Hs.735022
ENSG00000196776	CD47	CD47 molecule [Source:HGNC Symbol;Acc:1682]	961		Hs.713993
ENSG00000116815	CD58	CD58 molecule [Source:HGNC Symbol;Acc:1688]	965	EAW56654	Hs.34341
ENSG00000114013	CD86	CD86 molecule [Source:HGNC Symbol;Acc:1705]	942		Hs.171182
ENSG00000158985	CDC42SE2	CDC42 small effector 2 [Source:HGNC Symbol;Acc:18547]	56990	AAF87598	Hs.508829
ENSG00000172292	CERS6	ceramide synthase 6 [Source:HGNC Symbol;Acc:23826]	253782	BAD18757	Hs.743222
ENSG00000110852	CLEC2B	C-type lectin domain family 2, member B [Source:HGNC Symbol;Acc:2053]	9976
ENSG00000172243	CLEC7A	C-type lectin domain family 7, member A [Source:HGNC Symbol;Acc:14558]	64581	BAH11976
ENSG00000182372	CLN8	ceroid-lipofuscinosis, neuronal 8 (epilepsy, progressive with mental retardation) [Source:HGNC Symbol;Acc:2079]	2055	AAF13115	Hs.127675
ENSG00000134326	CMPK2	cytidine monophosphate (UMP-CMP) kinase 2, mitochondrial [Source:HGNC Symbol;Acc:27015]	129607	AFJ19138	Hs.7155
ENSG00000107864	CPEB3	cytoplasmic polyadenylation element binding protein 3 [Source:HGNC Symbol;Acc:21746]	22849	BAH13751	Hs.701732
ENSG00000203710	CR1	complement component (3b/4b) receptor 1 (Knops blood group) [Source:HGNC Symbol;Acc:2334]	1378		Hs.334019
ENSG00000165168	CYBB	cytochrome b-245, beta polypeptide [Source:HGNC Symbol;Acc:2578]	1536		Hs.292356
ENSG00000138061	CYP1B1	cytochrome P450, family 1, subfamily B, polypeptide 1 [Source:HGNC Symbol;Acc:2597]	1545	ACL81474	Hs.721112
ENSG00000137628	DDX60	DEAD (Asp-Glu-Ala-Asp) box polypeptide 60 [Source:HGNC Symbol;Acc:25942]	55601		Hs.481141
ENSG00000181381	DDX60L	DEAD (Asp-Glu-Ala-Asp) box polypeptide 60-like [Source:HGNC Symbol;Acc:26429]	91351		Hs.535011
ENSG00000162777	DENND2D	DENN/MADD domain containing 2D [Source:HGNC Symbol;Acc:26192]	79961	CAD28535	Hs.557850
ENSG00000184014	DENND5A	DENN/MADD domain containing 5A [Source:HGNC Symbol;Acc:19344]	23258	BAG57377	Hs.656086
ENSG00000149091	DGKZ	diacylglycerol kinase, zeta [Source:HGNC Symbol;Acc:2857]	8525	BAH13309	Hs.502461
ENSG00000088387	DOCK9	dedicator of cytokinesis 9 [Source:HGNC Symbol;Acc:14132]	23348	BAC86933	Hs.596105
ENSG00000103966	EHD4	EH-domain containing 4 [Source:HGNC Symbol;Acc:3245]	30844	AAK11599	Hs.713881
ENSG00000055332	EIF2AK2	eukaryotic translation initiation factor 2-alpha kinase 2 [Source:HGNC Symbol;Acc:9437]	5610		Hs.738069
ENSG00000163412	EIF4E3	eukaryotic translation initiation factor 4E family member 3 [Source:HGNC Symbol;Acc:31837]	317649		Hs.714561
ENSG00000149218	ENDOD1	endonuclease domain containing 1 [Source:HGNC Symbol;Acc:29129]	23052	BAA74853	Hs.167115
ENSG00000262523	ENDOD1	endonuclease domain containing 1 [Source:HGNC Symbol;Acc:29129]	23052	BAA74853	Hs.167115
ENSG00000133106	EPSTI1	epithelial stromal interaction 1 (breast) [Source:HGNC Symbol;Acc:16465]	94240		Hs.613034
ENSG00000155744	FAM126B	family with sequence similarity 126, member B [Source:HGNC Symbol;Acc:28593]	285172		Hs.710758
ENSG00000196937	FAM3C	family with sequence similarity 3, member C [Source:HGNC Symbol;Acc:18664]	10447		Hs.714055
ENSG00000162747	FCGR3B	Fc fragment of IgG, low affinity IIIb, receptor (CD16b) [Source:HGNC Symbol;Acc:3620]	2215		Hs.736230
ENSG00000117228	GBP1	guanylate binding protein 1, interferon-inducible [Source:HGNC Symbol;Acc:4182]	2633	AAA35871	Hs.443527
ENSG00000225492	GBP1P1	guanylate binding protein 1, interferon-inducible pseudogene 1 [Source:HGNC Symbol;Acc:39561]	400759		Hs.661968
ENSG00000162654	GBP4	guanylate binding protein 4 [Source:HGNC Symbol;Acc:20480]	115361	BAG65113	Hs.409925
ENSG00000154451	GBP5	guanylate binding protein 5 [Source:HGNC Symbol;Acc:19895]	115362	BAC03460	Hs.513726
ENSG00000115271	GCA	grancalcin, EF-hand calcium binding protein [Source:HGNC Symbol;Acc:15990]	25801	AAA58498	Hs.706006
ENSG00000106560	GIMAP2	GTPase, IMAP family member 2 [Source:HGNC Symbol;Acc:21789]	26157	EAW54097	Hs.717720
ENSG00000137198	GMPR	guanosine monophosphate reductase [Source:HGNC Symbol;Acc:4376]	2766	AAA52503	Hs.484741
ENSG00000115159	GPD2	glycerol-3-phosphate dehydrogenase 2 (mitochondrial) [Source:HGNC Symbol;Acc:4456]	2820		Hs.735478
ENSG00000135077	HAVCR2	hepatitis A virus cellular receptor 2 [Source:HGNC Symbol;Acc:18437]	84868		Hs.710500
ENSG00000101336	HCK	hemopoietic cell kinase [Source:HGNC Symbol;Acc:4840]	3055	BAF83617	Hs.655210
ENSG00000173706	HEG1	heart development protein with EGF-like domains 1 [Source:HGNC Symbol;Acc:29227]	57493		Hs.619929
ENSG00000180573	HIST1H2AC	histone cluster 1, H2ac [Source:HGNC Symbol;Acc:4733]	8334	AAB53429	Hs.725428
ENSG00000239457	HLA-DOB	major histocompatibility complex, class II, DO beta [Source:HGNC Symbol;Acc:4937]	3112	AAV97948	Hs.1802
ENSG00000241106	HLA-DOB	major histocompatibility complex, class II, DO beta [Source:HGNC Symbol;Acc:4937]	3112	AAV97948	Hs.1802
ENSG00000101294	HM13	histocompatibility (minor) 13 [Source:HGNC Symbol;Acc:16435]	81502
ENSG00000250011	HMGB1P3	high mobility group box 1 pseudogene 3 [Source:HGNC Symbol;Acc:4995]
ENSG00000103942	HOMER2	homer homolog 2 (Drosophila) [Source:HGNC Symbol;Acc:17513]	9455	AAC71027	Hs.736981
ENSG00000166598	HSP90B1	heat shock protein 90kDa beta (Grp94), member 1 [Source:HGNC Symbol;Acc:12028]	7184	BAG58251	Hs.656611
ENSG00000204389	HSPA1A	heat shock 70kDa protein 1A [Source:HGNC Symbol;Acc:5232]	3303	BAF83984	Hs.274402
ENSG00000163565	IFI16	interferon, gamma-inducible protein 16 [Source:HGNC Symbol;Acc:5395]	3428	AAA58683	Hs.629190
ENSG00000216490	IFI30	interferon, gamma-inducible protein 30 [Source:HGNC Symbol;Acc:5398]	10437	AAA36105	Hs.708970
ENSG00000137965	IFI44	interferon-induced protein 44 [Source:HGNC Symbol;Acc:16938]	10561	BAH14649	Hs.605995
ENSG00000137959	IFI44L	interferon-induced protein 44-like [Source:HGNC Symbol;Acc:17817]	10964	BAG64281	Hs.744918
ENSG00000126709	IFI6	interferon, alpha-inducible protein 6 [Source:HGNC Symbol;Acc:4054]	2537	CAA26322
ENSG00000115267	IFIH1	interferon induced with helicase C domain 1 [Source:HGNC Symbol;Acc:18873]	64135	AAX93137	Hs.163173
ENSG00000185885	IFITM1	interferon induced transmembrane protein 1 [Source:HGNC Symbol;Acc:5412]	8519	AAA35494
ENSG00000185201	IFITM2	interferon induced transmembrane protein 2 [Source:HGNC Symbol;Acc:5413]	10581	CAA40625	Hs.709321
ENSG00000126246	IGFLR1	IGF-like family receptor 1 [Source:HGNC Symbol;Acc:23620]	79713		Hs.352548
ENSG00000164136	IL15	interleukin 15 [Source:HGNC Symbol;Acc:5977]	3600	AAI00962	Hs.735901
ENSG00000144711	IQSEC1	IQ motif and Sec7 domain 1 [Source:HGNC Symbol;Acc:29112]	9922		Hs.475506
ENSG00000185507	IRF7	interferon regulatory factor 7 [Source:HGNC Symbol;Acc:6122]	3665		Hs.166120
ENSG00000187608	ISG15	ISG15 ubiquitin-like modifier [Source:HGNC Symbol;Acc:4053]	9636	AAA36038
ENSG00000172183	ISG20	interferon stimulated exonuclease gene 20kDa [Source:HGNC Symbol;Acc:6130]	3669		Hs.459265
ENSG00000096968	JAK2	Janus kinase 2 [Source:HGNC Symbol;Acc:6192]	3717		Hs.656213
ENSG00000177606	JUN	jun proto-oncogene [Source:HGNC Symbol;Acc:6204]	3725	AAA59197	Hs.696684
ENSG00000002549	LAP3	leucine aminopeptidase 3 [Source:HGNC Symbol;Acc:18449]	51056		Hs.570791
ENSG00000168961	LGALS9	lectin, galactoside-binding, soluble, 9 [Source:HGNC Symbol;Acc:6570]	3965	BAG63109	Hs.81337
ENSG00000100600	LGMN	legumain [Source:HGNC Symbol;Acc:9472]	5641	CAD61872	Hs.18069
ENSG00000239998	LILRA2	leukocyte immunoglobulin-like receptor, subfamily A (with TM domain), member 2 [Source:HGNC Symbol;Acc:6603]	11027	AAB87665
ENSG00000187116	LILRA5	leukocyte immunoglobulin-like receptor, subfamily A (with TM domain), member 5 [Source:HGNC Symbol;Acc:16309]	353514	AAF73849	Hs.710986
ENSG00000104972	LILRB1	leukocyte immunoglobulin-like receptor, subfamily B (with TM and ITIM domains), member 1 [Source:HGNC Symbol;Acc:6605]	10859		Hs.667388
ENSG00000135363	LMO2	LIM domain only 2 (rhombotin-like 1) [Source:HGNC Symbol;Acc:6642]	4005	CAA43430	Hs.34560
ENSG00000113441	LNPEP	leucyl/cystinyl aminopeptidase [Source:HGNC Symbol;Acc:6656]	4012	BAA09436	Hs.733775
ENSG00000144749	LRIG1	leucine-rich repeats and immunoglobulin-like domains 1 [Source:HGNC Symbol;Acc:17360]	26018	AAK62357	Hs.518055
ENSG00000254087	LYN	v-yes-1 Yamaguchi sarcoma viral related oncogene homolog [Source:HGNC Symbol;Acc:6735]	4067
ENSG00000155130	MARCKS	myristoylated alanine-rich protein kinase C substrate [Source:HGNC Symbol;Acc:6759]	4082	AAH28284	Hs.713390
ENSG00000125952	MAX	MYC associated factor X [Source:HGNC Symbol;Acc:6913]	4149	AAQ57210	Hs.712926
ENSG00000204406	MBD5	methyl-CpG binding domain protein 5 [Source:HGNC Symbol;Acc:20444]	55777		Hs.435792
ENSG00000143384	MCL1	myeloid cell leukemia sequence 1 (BCL2-related) [Source:HGNC Symbol;Acc:6943]	4170	BAG57694	Hs.632486
ENSG00000110492	MDK	midkine (neurite growth-promoting factor 2) [Source:HGNC Symbol;Acc:6972]	4192
ENSG00000163563	MNDA	myeloid cell nuclear differentiation antigen [Source:HGNC Symbol;Acc:7183]	4332		Hs.153837
ENSG00000110079	MS4A4A	membrane-spanning 4-domains, subfamily A, member 4A [Source:HGNC Symbol;Acc:13371]	51338		Hs.595417
ENSG00000065911	MTHFD2	methylenetetrahydrofolate dehydrogenase (NADP+ dependent) 2, methenyltetrahydrofolate cyclohydrolase [Source:HGNC Symbol;Acc:7434]	10797		Hs.697648
ENSG00000157601	MX1	myxovirus (influenza virus) resistance 1, interferon-inducible protein p78 (mouse) [Source:HGNC Symbol;Acc:7532]	4599		Hs.679475
ENSG00000183486	MX2	myxovirus (influenza virus) resistance 2 (mouse) [Source:HGNC Symbol;Acc:7533]	4600	BAH12869	Hs.737342
ENSG00000102921	N4BP1	NEDD4 binding protein 1 [Source:HGNC Symbol;Acc:29850]	9683		Hs.511839
ENSG00000172766	NAA16	N(alpha)-acetyltransferase 16, NatA auxiliary subunit [Source:HGNC Symbol;Acc:26164]	79612	AAI01720
ENSG00000124357	NAGK	N-acetylglucosamine kinase [Source:HGNC Symbol;Acc:17174]	55577		Hs.7036
ENSG00000105835	NAMPT	nicotinamide phosphoribosyltransferase [Source:HGNC Symbol;Acc:30092]	10135		Hs.641730
ENSG00000229644	NAMPTL	nicotinamide phosphoribosyltransferase-like [Source:HGNC Symbol;Acc:17633]		CAH56351
ENSG00000187109	NAP1L1	nucleosome assembly protein 1-like 1 [Source:HGNC Symbol;Acc:7637]	4673	BAG51450	Hs.695185
ENSG00000104320	NBN	nibrin [Source:HGNC Symbol;Acc:7652]	4683		Hs.652803
ENSG00000158517	NCF1	neutrophil cytosolic factor 1 [Source:HGNC Symbol;Acc:7660]	653361		Hs.647047
ENSG00000182487	NCF1B	neutrophil cytosolic factor 1B pseudogene [Source:HGNC Symbol;Acc:32522]	654816		Hs.733135
ENSG00000111912	NCOA7	nuclear receptor coactivator 7 [Source:HGNC Symbol;Acc:21081]	135112		Hs.739369
ENSG00000162614	NEXN	nexilin (F actin binding protein) [Source:HGNC Symbol;Acc:29557]	91624	BAG56741	Hs.612385
ENSG00000165030	NFIL3	nuclear factor, interleukin 3 regulated [Source:HGNC Symbol;Acc:7787]	4783	AAA93067	Hs.79334
ENSG00000188811	NHLRC3	NHL repeat containing 3 [Source:HGNC Symbol;Acc:33751]	387921	BAG62022	Hs.507783
ENSG00000123609	NMI	N-myc (and STAT) interactor [Source:HGNC Symbol;Acc:7854]	9111		Hs.54483
ENSG00000167207	NOD2	nucleotide-binding oligomerization domain containing 2 [Source:HGNC Symbol;Acc:5331]	64127		Hs.135201
ENSG00000122643	NT5C3A	5'-nucleotidase, cytosolic IIIA [Source:HGNC Symbol;Acc:17820]	51251	AAG33630	Hs.487933
ENSG00000070081	NUCB2	nucleobindin 2 [Source:HGNC Symbol;Acc:8044]	4925	CAA54148	Hs.654599
ENSG00000272325	NUDT3	nudix (nucleoside diphosphate linked moiety X)-type motif 3 [Source:HGNC Symbol;Acc:8050]	11165	AAC83224	Hs.743967
ENSG00000089127	OAS1	2'-5'-oligoadenylate synthetase 1, 40/46kDa [Source:HGNC Symbol;Acc:8086]	4938		Hs.524760
ENSG00000111335	OAS2	2'-5'-oligoadenylate synthetase 2, 69/71kDa [Source:HGNC Symbol;Acc:8087]	4939		Hs.620043
ENSG00000111331	OAS3	2'-5'-oligoadenylate synthetase 3, 100kDa [Source:HGNC Symbol;Acc:8088]	4940		Hs.744211
ENSG00000123240	OPTN	optineurin [Source:HGNC Symbol;Acc:17142]	10133		Hs.713120
ENSG00000151883	PARP8	poly (ADP-ribose) polymerase family, member 8 [Source:HGNC Symbol;Acc:26124]	79668		Hs.369581
ENSG00000180628	PCGF5	polycomb group ring finger 5 [Source:HGNC Symbol;Acc:28264]	84333	BAH13878	Hs.642565
ENSG00000160209	PDXK	pyridoxal (pyridoxine, vitamin B6) kinase [Source:HGNC Symbol;Acc:8819]	8566		Hs.735882
ENSG00000139289	PHLDA1	pleckstrin homology-like domain, family A, member 1 [Source:HGNC Symbol;Acc:8933]	22822	AAI30428	Hs.644898
ENSG00000155252	PI4K2A	phosphatidylinositol 4-kinase type 2 alpha [Source:HGNC Symbol;Acc:30031]	55361		Hs.25300
ENSG00000268173	PIK3R2	PIK3R2 protein [Source:UniProtKB/TrEMBL;Acc:Q96CK7]	5296	AAH14170	Hs.708970
ENSG00000085514	PILRA	paired immunoglobin-like type 2 receptor alpha [Source:HGNC Symbol;Acc:20396]	29992	AAD52964
ENSG00000123739	PLA2G12A	phospholipase A2, group XIIA [Source:HGNC Symbol;Acc:18554]	81579	EAX06246	Hs.389452
ENSG00000116711	PLA2G4A	phospholipase A2, group IVA (cytosolic, calcium-dependent) [Source:HGNC Symbol;Acc:9035]	5321		Hs.497200
ENSG00000145287	PLAC8	placenta-specific 8 [Source:HGNC Symbol;Acc:19254]	51316	EAX05924	Hs.653720
ENSG00000147872	PLIN2	perilipin 2 [Source:HGNC Symbol;Acc:248]	123
ENSG00000188313	PLSCR1	phospholipid scramblase 1 [Source:HGNC Symbol;Acc:9092]	5359	BAG61960	Hs.130759
ENSG00000163644	PPM1K	protein phosphatase, Mg2+/Mn2+ dependent, 1K [Source:HGNC Symbol;Acc:25415]	152926		Hs.709966
ENSG00000150687	PRSS23	protease, serine, 23 [Source:HGNC Symbol;Acc:14370]	11098	BAG65155	Hs.729257
ENSG00000239836	PSMB9	proteasome (prosome, macropain) subunit, beta type, 9 [Source:HGNC Symbol;Acc:9546]	5698	BAG64224	Hs.606560
ENSG00000240065	PSMB9	proteasome (prosome, macropain) subunit, beta type, 9 [Source:HGNC Symbol;Acc:9546]	5698	BAG64224	Hs.606560
ENSG00000168297	PXK	PX domain containing serine/threonine kinase [Source:HGNC Symbol;Acc:23326]	54899		Hs.661659
ENSG00000166128	RAB8B	RAB8B, member RAS oncogene family [Source:HGNC Symbol;Acc:30273]	51762		Hs.718109
ENSG00000152061	RABGAP1L	RAB GTPase activating protein 1-like [Source:HGNC Symbol;Acc:24663]	9910	BAH14726	Hs.744937
ENSG00000152689	RASGRP3	RAS guanyl releasing protein 3 (calcium and DAG-regulated) [Source:HGNC Symbol;Acc:14545]	25780		Hs.143674
ENSG00000137710	RDX	radixin [Source:HGNC Symbol;Acc:9944]	5962		Hs.741211
ENSG00000138835	RGS3	regulator of G-protein signaling 3 [Source:HGNC Symbol;Acc:9999]	5998	BAG53374	Hs.745529
ENSG00000169413	RNASE6	ribonuclease, RNase A family, k6 [Source:HGNC Symbol;Acc:10048]	6039	BAG36350	Hs.23262
ENSG00000163162	RNF149	ring finger protein 149 [Source:HGNC Symbol;Acc:23137]	284996	AAY15089	Hs.142074
ENSG00000173821	RNF213	ring finger protein 213 [Source:HGNC Symbol;Acc:14539]	57674		Hs.745415
ENSG00000188846	RPL14	ribosomal protein L14 [Source:HGNC Symbol;Acc:10305]	9045
ENSG00000136643	RPS6KC1	ribosomal protein S6 kinase, 52kDa, polypeptide 1 [Source:HGNC Symbol;Acc:10439]	26750	BAG58102	Hs.623871
ENSG00000163221	S100A12	S100 calcium binding protein A12 [Source:HGNC Symbol;Acc:10489]	6283	BAA12036	Hs.19413
ENSG00000143546	S100A8	S100 calcium binding protein A8 [Source:HGNC Symbol;Acc:10498]	6279	CAA29580
ENSG00000163220	S100A9	S100 calcium binding protein A9 [Source:HGNC Symbol;Acc:10499]	6280	CAA29579
ENSG00000205413	SAMD9	sterile alpha motif domain containing 9 [Source:HGNC Symbol;Acc:1348]	54809		Hs.65641
ENSG00000101347	SAMHD1	SAM domain and HD domain 1 [Source:HGNC Symbol;Acc:15925]	25939	BAG65545	Hs.580681
ENSG00000151466	SCLT1	sodium channel and clathrin linker 1 [Source:HGNC Symbol;Acc:26406]	132320		Hs.654690
ENSG00000121064	SCPEP1	serine carboxypeptidase 1 [Source:HGNC Symbol;Acc:29507]	59342		Hs.514950
ENSG00000188404	SELL	selectin L [Source:HGNC Symbol;Acc:10720]	6402	AAQ67701	Hs.728756
ENSG00000104205	SGK3	serum/glucocorticoid regulated kinase family, member 3 [Source:HGNC Symbol;Acc:10812]	23678		Hs.718900
ENSG00000072858	SIDT1	SID1 transmembrane family, member 1 [Source:HGNC Symbol;Acc:25967]	54847		Hs.591291
ENSG00000110446	SLC15A3	solute carrier family 15 (oligopeptide transporter), member 3 [Source:HGNC Symbol;Acc:18068]	51296	AAQ13565	Hs.237856
ENSG00000141526	SLC16A3	solute carrier family 16 (monocarboxylate transporter), member 3 [Source:HGNC Symbol;Acc:10924]	9123	AAC52015	Hs.641748
ENSG00000118596	SLC16A7	solute carrier family 16 (monocarboxylate transporter), member 7 [Source:HGNC Symbol;Acc:10928]	9194		Hs.88156
ENSG00000075415	SLC25A3	solute carrier family 25 (mitochondrial carrier; phosphate carrier), member 3 [Source:HGNC Symbol;Acc:10989]	5250	CAE46080	Hs.290404
ENSG00000171612	SLC25A33	solute carrier family 25 (pyrimidine nucleotide carrier), member 33 [Source:HGNC Symbol;Acc:29681]	84275	CAI54244	Hs.662930
ENSG00000155465	SLC7A7	solute carrier family 7 (amino acid transporter light chain, y+L system), member 7 [Source:HGNC Symbol;Acc:11065]	9056		Hs.513147
ENSG00000172123	SLFN12	schlafen family member 12 [Source:HGNC Symbol;Acc:25500]	55106		Hs.663548
ENSG00000166750	SLFN5	schlafen family member 5 [Source:HGNC Symbol;Acc:28286]	162394	BAG64640	Hs.709347
ENSG00000101596	SMCHD1	structural maintenance of chromosomes flexible hinge domain containing 1 [Source:HGNC Symbol;Acc:29090]	23347		Hs.8118
ENSG00000184557	SOCS3	suppressor of cytokine signaling 3 [Source:HGNC Symbol;Acc:19391]	9021		Hs.703620
ENSG00000112096	SOD2	superoxide dismutase 2, mitochondrial [Source:HGNC Symbol;Acc:11180]	6648	EAW47629	Hs.731637
ENSG00000067066	SP100	SP100 nuclear antigen [Source:HGNC Symbol;Acc:11206]	6672		Hs.369056
ENSG00000135899	SP110	SP110 nuclear body protein [Source:HGNC Symbol;Acc:5401]	3431		Hs.145150
ENSG00000185404	SP140L	SP140 nuclear body protein-like [Source:HGNC Symbol;Acc:25105]	93349		Hs.630012
ENSG00000100596	SPTLC2	serine palmitoyltransferase, long chain base subunit 2 [Source:HGNC Symbol;Acc:11278]	9517		Hs.435661
ENSG00000157216	SSBP3	single stranded DNA binding protein 3 [Source:HGNC Symbol;Acc:15674]	23648		Hs.733025
ENSG00000124783	SSR1	signal sequence receptor, alpha [Source:HGNC Symbol;Acc:11323]	6745	CAA78290	Hs.739946
ENSG00000113532	ST8SIA4	ST8 alpha-N-acetyl-neuraminide alpha-2,8-sialyltransferase 4 [Source:HGNC Symbol;Acc:10871]	7903		Hs.308628
ENSG00000115415	STAT1	signal transducer and activator of transcription 1, 91kDa [Source:HGNC Symbol;Acc:11362]	6772	ADA59517	Hs.743244
ENSG00000170581	STAT2	signal transducer and activator of transcription 2, 113kDa [Source:HGNC Symbol;Acc:11363]	6773		Hs.530595
ENSG00000135604	STX11	syntaxin 11 [Source:HGNC Symbol;Acc:11429]	8676	AAD02107	Hs.118958
ENSG00000204267	TAP2	transporter 2, ATP-binding cassette, sub-family B (MDR/TAP) [Source:HGNC Symbol;Acc:44]	6891	AAP88908	Hs.502
ENSG00000250264	TAP2	Uncharacterized protein [Source:UniProtKB/TrEMBL;Acc:E7ENX8]		CAR92541
ENSG00000065882	TBC1D1	TBC1 (tre-2/USP6, BUB2, cdc16) domain family, member 1 [Source:HGNC Symbol;Acc:11578]	23216		Hs.742130
ENSG00000148737	TCF7L2	transcription factor 7-like 2 (T-cell specific, HMG-box) [Source:HGNC Symbol;Acc:11641]	6934	ADK35187	Hs.706243
ENSG00000105967	TFEC	transcription factor EC [Source:HGNC Symbol;Acc:11754]	22797	BAH13493	Hs.734939
ENSG00000174125	TLR1	toll-like receptor 1 [Source:HGNC Symbol;Acc:11847]	7096		Hs.654532
ENSG00000137462	TLR2	toll-like receptor 2 [Source:HGNC Symbol;Acc:11848]	7097	ACS88975	Hs.623716
ENSG00000198498	TMA16	translation machinery associated 16 homolog (S. cerevisiae) [Source:HGNC Symbol;Acc:25638]	55319	AAH11842	Hs.610571
ENSG00000146859	TMEM140	transmembrane protein 140 [Source:HGNC Symbol;Acc:21870]	55281	EAL24065	Hs.521213
ENSG00000183726	TMEM50A	transmembrane protein 50A [Source:HGNC Symbol;Acc:30590]	23585	AAH66908	Hs.730840
ENSG00000137842	TMEM62	transmembrane protein 62 [Source:HGNC Symbol;Acc:26269]	80021	AAH09981	Hs.511175
ENSG00000120802	TMPO	thymopoietin [Source:HGNC Symbol;Acc:11875]	7112		Hs.734432
ENSG00000185215	TNFAIP2	tumor necrosis factor, alpha-induced protein 2 [Source:HGNC Symbol;Acc:11895]	7127	BAH14867	Hs.732246
ENSG00000121858	TNFSF10	tumor necrosis factor (ligand) superfamily, member 10 [Source:HGNC Symbol;Acc:11925]	8743		Hs.619712
ENSG00000102524	TNFSF13B	tumor necrosis factor (ligand) superfamily, member 13b [Source:HGNC Symbol;Acc:11929]	10673	AAD29421	Hs.525157
ENSG00000168016	TRANK1	tetratricopeptide repeat and ankyrin repeat containing 1 [Source:HGNC Symbol;Acc:29011]	9881	BAA20800	Hs.170999
ENSG00000112343	TRIM38	tripartite motif containing 38 [Source:HGNC Symbol;Acc:10059]	10475	AAB53425	Hs.584851
ENSG00000132256	TRIM5	tripartite motif containing 5 [Source:HGNC Symbol;Acc:16276]	85363	AAH20770
ENSG00000155158	TTC39B	tetratricopeptide repeat domain 39B [Source:HGNC Symbol;Acc:23704]	158219	BAG62768	Hs.732838
ENSG00000025708	TYMP	thymidine phosphorylase [Source:HGNC Symbol;Acc:3148]	1890		Hs.685254
ENSG00000156587	UBE2L6	ubiquitin-conjugating enzyme E2L 6 [Source:HGNC Symbol;Acc:12490]	9246		Hs.623506
ENSG00000152332	UHMK1	U2AF homology motif (UHM) kinase 1 [Source:HGNC Symbol;Acc:19683]	127933	BAF85058	Hs.713167
ENSG00000110057	UNC93B1	unc-93 homolog B1 (C. elegans) [Source:HGNC Symbol;Acc:13481]	81622	CAC19791	Hs.502989
ENSG00000049245	VAMP3	vesicle-associated membrane protein 3 [Source:HGNC Symbol;Acc:12644]	9341		Hs.706279
ENSG00000140105	WARS	tryptophanyl-tRNA synthetase [Source:HGNC Symbol;Acc:12729]	7453		Hs.736264
ENSG00000124256	ZBP1	Z-DNA binding protein 1 [Source:HGNC Symbol;Acc:16176]	81030		Hs.302123
ENSG00000105939	ZC3HAV1	zinc finger CCCH-type, antiviral 1 [Source:HGNC Symbol;Acc:23721]	56829		Hs.609466
ENSG00000141664	ZCCHC2	zinc finger, CCHC domain containing 2 [Source:HGNC Symbol;Acc:22916]	54877		Hs.734465
ENSG00000196247	ZNF107	zinc finger protein 107 [Source:HGNC Symbol;Acc:12887]	51427	BAB20272	Hs.732661
ENSG00000185947	ZNF267	zinc finger protein 267 [Source:HGNC Symbol;Acc:13060]	10308		Hs.613692
